# Supplementary material for: Precise control of embolic stroke with magnetized red blood cells in mice
Source: Commun Biol. 2022 Feb 16;5:136. doi: 10.1038/s42003-022-03082-9 (PMC8850623; doi:10.1038/s42003-022-03082-9)
Supplement: Supplementary file 4 — Supplementary movies [file 42003_2022_3082_MOESM4_ESM.zip]

Archive with 12 entries (12 files):
- movie 1-MNP drop.mp4
- movie 10 SIMPLE-Liver.mp4
- movie 11 SIMPLE-Spleen.mp4
- movie 12 bleeding.mp4
- movie 2-mRBC drop.mp4
- movie 3-RBC drop.mp4
- movie 4 DiO-mRBC in vitro.mp4
- movie 5 SIMPLeR occlusion vessle.mp4
- movie 6 reverisble occlusion in dMCA.mp4
- movie 7 disrupted blood flow.mp4
- movie 8 SIMPLeR-Liver.mp4
- movie 9 SIMPLeR-Spleen.mp4
