# Supplementary material for: Precise control of embolic stroke with magnetized red blood cells in mice
Source: Commun Biol. 2022 Feb 16;5:136. doi: 10.1038/s42003-022-03082-9 (PMC8850623; doi:10.1038/s42003-022-03082-9)
Supplement: Supplementary file 5 — Supplementary Data 1 [file 42003_2022_3082_MOESM5_ESM.xlsx]

## Sheet: Sheet1
Figure 1a'
Nanoparticle size range (nm)	Nanoparticle median size (nm)	Counts	Percentage
0-100	50	0	0
100-200	150	2	0.0115607
200-300	250	44	0.254335
300-400	350	95	0.549133
400-500	450	26	0.150289
500-600	550	4	0.0231214
600-700	650	1	0.00578035
700-800	750	1	0.00578035
800-900	850	0	0
900-1000	950	0	0
Figure 1h
	SEM 0.5pg per RBC (n=4)	TEM 0.5pg per RBC (n=6)	mRBCs enrichment 0.5pg per RBC (n=3)	mRBCs enrichment 1.5pg per RBC (n=3)
mRBC/total	28.7356	31.4286	28	84
	20.1754	27.5229	26.86	86
	47.2222	35.514	34	90
	29.1339	34.2857
		26.087
		25.6637
Figure 3d
SIMPLeR	SIMPLeR 6 mg kg-1 n=4 mice					SIMPLE 6 mg kg-1 n=3 mice				SIMPLE 80 mg kg-1 n=4 mice
Time	Blood flow % (Normalized to contralateral)					Blood flow % (Normalized to contralateral)				Blood flow % (Normalized to contralateral)
0 h	100	100	100	100		100	100	100		100	100	100	100
0.5 h	49.1043	65.6426	62.8457	62.6467		98.0312	97.4408	91.8681		62.9205	57.5248	47.8819	39.45
2 h	68.7844	62.7286	69.711	56.1331		98.4281	101.698	100.643		41.5428	45.3901	45.6494	39.5903
5 h	43.6883	54.6422	60.844	49.2557		97.2874	103.686	101.097		50.2776	46.524	56.0307	43.221
10 h	46.3991	61.0146	48.4161	52.5219		99.7048	101.985	102.729		55.5087	51.36	51.4194	45.738
Figure 3h
	SIMPLeR 6 mg kg-1 N=3 mice	SIMPLE 6 mg kg-1 N=3 mice	SIMPLE 80 mg kg-1 N=4 mice
Fluoro-Jade C+ volume (mm3)	3.364	0.187	3.15778
	1.439	0.026	5.38055
	2.344	0.124	4.11311
			3.77628
Figure 3l
Ischemic 7 h for MRI	Whole brain area mm2	Whole brain volume (mm3)	Stroke area (mm2)	Stroke volume (mm3)		Ischemic 14.5 h for MRI	Whole brain area (mm2)	Whole brain volume (mm3)	Stroke area (mm2)	Stroke volume (mm3)
Slice 1	5.515	2.7575				Slice 1	3.1305	1.56525
Slice 2	8.5745	4.28725				Slice 2	3.832	1.916
Slice 3	11.912	5.956				Slice 3	4.676	2.338
Slice 4	16.804	8.402				Slice 4	7.022	3.511
Slice 5	18.301	9.1505				Slice 5	9.731	4.8655
Slice 6	19.8205	9.91025				Slice 6	12.645	6.3225
Slice 7	20.3515	10.1758				Slice 7	15.923	7.9615
Slice 8	27.043	13.5215				Slice 8	20.081	10.0405
Slice 9	30.7325	15.3663				Slice 9	34.996	17.498
Slice 10	31.5595	15.7797				Slice 10	38.4115	19.2058
Slice 11	31.4	15.7				Slice 11	40.6895	20.3447
Slice 12	29.252	14.626	0.8175	0.40875		Slice 12	40.569	20.2845
Slice 13	26.4465	13.2233	1.478	0.739		Slice 13	39.232	19.616	0.885	0.4425
Slice 14	21.8545	10.9273	0.68	0.34		Slice 14	35.731	17.8655	3.427	1.7135
Slice 15	16.421	8.2105				Slice 15	32.0815	16.0407	3.5735	1.78675
Slice 16	12.433	6.2165				Slice 16	28.563	14.2815	3.527	1.7635
Slice 17	9.225	4.6125				Slice 17	22.8235	11.4118	2.1505	1.07525
Slice 18	5.38	2.69				Slice 18	17.9015	8.95075
Slice 19	3.84	1.92				Slice 19	13.536	6.768
Slice 20	2.066	1.033				Slice 20	4.5465	2.27325
Total		174.466		1.48775		Total		213.061		6.7815
Figure 3s
SIMPLeR 6 h	Aera (um2)	percentage (%)
Total	765.803
MNP	13.448	1.75607
RBC	708.787	92.5547
Acellular structure	43.568	5.68919
SIMPLeR 0.5 h	Aera (um2)	percentage (%)
Total	318.698
MNP	3.681	1.15501
RBC	73.266	22.9892
Fibrin	123.931	38.8867
Platelet	51.067	16.0236
Acellular structure	66.753	20.9455
SIMPLE 6 h	Aera (um2)	percentage (%)
Total	536.59
MNP	241.374	44.9829
Platelet	199.956	37.2642
Neutrophil	47.891	8.92506
RBC	32.591	6.07372
Acellular structure	14.778	2.75406
Figure 4f
occlusion time	Total mouse number	mouse number (hemorrageic transformation)	Hemorrhage transformation %	HI number	PH number
2 h	17	6	35.2941	6	0
4 h	10	6	60	6	0
5 h	13	9	69.2308	9	0
6 h	30	28	93.3333	23	5
7-10 h	41	38	92.6829	31	7
Figure 4h
mouse age	Total mouse number	mouse number (hemorrageic transformation)	Hemorrhage transformation %
P4	42	40	95.2381
P15	10	4	40
P80	10	1	10
Figure 4k
	Total number	mouse number (hemorrageic transformation)	Macrophage mean density % (Normalized to control)
Control	15	15	100% (100%,100%,100%,100%,100%,100%,100%,100%,100%,100%,100%,100%,100%,100%,100%)
PLX5622	7	6	86.8% (88.4%, 92.7%, 79.3%, 71.4%, 86.6%, 96.4%, 91.8%)
	10	5	45.2% (21.55%, 45.49%, 49.25%, 42.89%, 49.25%, 42.89%, 47.13%, 63.02%, 45.68% )
	3	0	5.6% (3.24%, 8.7%, 4.98%)

## Sheet: Sheet2
Figure 1a'
Nanoparticle size range (nm)	Nanoparticle median size (nm)	Counts	Percentage
0-100	50	0	0
100-200	150	2	0.0115607
200-300	250	44	0.254335
300-400	350	95	0.549133
400-500	450	26	0.150289
500-600	550	4	0.0231214
600-700	650	1	0.00578035
700-800	750	1	0.00578035
800-900	850	0	0
900-1000	950	0	0
Figure 1h
	SEM 0.5pg per RBC (n=4)	TEM 0.5pg per RBC (n=6)	mRBCs enrichment 0.5pg per RBC (n=3)	mRBCs enrichment 1.5pg per RBC (n=3)
mRBC/total	28.7356	31.4286	28	84
	20.1754	27.5229	26.86	86
	47.2222	35.514	34	90
	29.1339	34.2857
		26.087
		25.6637
Figure 3d
SIMPLeR	SIMPLeR 6 mg kg-1 n=4 mice					SIMPLE 6 mg kg-1 n=3 mice				SIMPLE 80 mg kg-1 n=4 mice
Time	Blood flow % (Normalized to contralateral)					Blood flow % (Normalized to contralateral)				Blood flow % (Normalized to contralateral)
0 h	100	100	100	100		100	100	100		100	100	100	100
0.5 h	49.1043	65.6426	62.8457	62.6467		98.0312	97.4408	91.8681		62.9205	57.5248	47.8819	39.45
2 h	68.7844	62.7286	69.711	56.1331		98.4281	101.698	100.643		41.5428	45.3901	45.6494	39.5903
5 h	43.6883	54.6422	60.844	49.2557		97.2874	103.686	101.097		50.2776	46.524	56.0307	43.221
10 h	46.3991	61.0146	48.4161	52.5219		99.7048	101.985	102.729		55.5087	51.36	51.4194	45.738
Figure 3h
	SIMPLeR 6 mg kg-1 N=3 mice	SIMPLE 6 mg kg-1 N=3 mice	SIMPLE 80 mg kg-1 N=4 mice
Fluoro-Jade C+ volume (mm3)	3.364	0.187	3.15778
	1.439	0.026	5.38055
	2.344	0.124	4.11311
			3.77628
Figure 3l
Ischemic 7 h for MRI	Whole brain area mm2	Whole brain volume (mm3)	Stroke area (mm2)	Stroke volume (mm3)		Ischemic 14.5 h for MRI	Whole brain area (mm2)	Whole brain volume (mm3)	Stroke area (mm2)	Stroke volume (mm3)
Slice 1	5.515	2.7575				Slice 1	3.1305	1.56525
Slice 2	8.5745	4.28725				Slice 2	3.832	1.916
Slice 3	11.912	5.956				Slice 3	4.676	2.338
Slice 4	16.804	8.402				Slice 4	7.022	3.511
Slice 5	18.301	9.1505				Slice 5	9.731	4.8655
Slice 6	19.8205	9.91025				Slice 6	12.645	6.3225
Slice 7	20.3515	10.1758				Slice 7	15.923	7.9615
Slice 8	27.043	13.5215				Slice 8	20.081	10.0405
Slice 9	30.7325	15.3663				Slice 9	34.996	17.498
Slice 10	31.5595	15.7797				Slice 10	38.4115	19.2058
Slice 11	31.4	15.7				Slice 11	40.6895	20.3447
Slice 12	29.252	14.626	0.8175	0.40875		Slice 12	40.569	20.2845
Slice 13	26.4465	13.2233	1.478	0.739		Slice 13	39.232	19.616	0.885	0.4425
Slice 14	21.8545	10.9273	0.68	0.34		Slice 14	35.731	17.8655	3.427	1.7135
Slice 15	16.421	8.2105				Slice 15	32.0815	16.0407	3.5735	1.78675
Slice 16	12.433	6.2165				Slice 16	28.563	14.2815	3.527	1.7635
Slice 17	9.225	4.6125				Slice 17	22.8235	11.4118	2.1505	1.07525
Slice 18	5.38	2.69				Slice 18	17.9015	8.95075
Slice 19	3.84	1.92				Slice 19	13.536	6.768
Slice 20	2.066	1.033				Slice 20	4.5465	2.27325
Total		174.466		1.48775		Total		213.061		6.7815
Figure 3s
SIMPLeR 6 h	Aera (um2)	percentage (%)
Total	765.803
MNP	13.448	1.75607
RBC	708.787	92.5547
Acellular structure	43.568	5.68919
SIMPLeR 0.5 h	Aera (um2)	percentage (%)
Total	318.698
MNP	3.681	1.15501
RBC	73.266	22.9892
Fibrin	123.931	38.8867
Platelet	51.067	16.0236
Acellular structure	66.753	20.9455
SIMPLE 6 h	Aera (um2)	percentage (%)
Total	536.59
MNP	241.374	44.9829
Platelet	199.956	37.2642
Neutrophil	47.891	8.92506
RBC	32.591	6.07372
Acellular structure	14.778	2.75406
Figure 4f
occlusion time	Total mouse number	mouse number (hemorrageic transformation)	Hemorrhage transformation %	HI number	PH number
2 h	17	6	35.2941	6	0
4 h	10	6	60	6	0
5 h	13	9	69.2308	9	0
6 h	30	28	93.3333	23	5
7-10 h	41	38	92.6829	31	7
Figure 4h
mouse age	Total mouse number	mouse number (hemorrageic transformation)	Hemorrhage transformation %
P4	42	40	95.2381
P15	10	4	40
P80	10	1	10
Figure 4k
	Total number	mouse number (hemorrageic transformation)	Macrophage mean density % (Normalized to control)
Control	15	15	100% (100%,100%,100%,100%,100%,100%,100%,100%,100%,100%,100%,100%,100%,100%,100%)
PLX5622	7	6	86.8% (88.4%, 92.7%, 79.3%, 71.4%, 86.6%, 96.4%, 91.8%)
	10	5	45.2% (21.55%, 45.49%, 49.25%, 42.89%, 49.25%, 42.89%, 47.13%, 63.02%, 45.68% )
	3	0	5.6% (3.24%, 8.7%, 4.98%)
Supplementary Figure 1g
	The efficiency of magnetization
0.2pg per RBC N=3	0.15
	0.11
	0.14
0.5pg per RBC N=4	0.26
	0.2686
	0.305
	0.335
1.0pg per RBC N=1	0.34
1.5pg per RBC N=3	0.84
	0.904
	0.863
2pg per RBC N=4	0.52
	0.56
	0.402
	0.36
4.0pg per RBC N=1	0.25
13.44pg per RBC N=1	0
Supplementary Figure 2 d
	Total RBC number	Biconcave RBC number	Percentage (%)
RBC	643	592	92.0684
Biotin-RBC	529	490	92.6276
mRBC	436	395	90.5963
Supplementary Figure 4d
SIMPLeR 6 mg kg-1 N=3 mice	density mm-2			Average
Ipsilateral	1951.49	1965.36	1956.25
contralateral	2582.68	2525.36	2663.46
Loss of NeuN+ cell %	24.4392	22.1748	26.5521	24.3887
SIMPLE 6 mg kg-1 N=3 mice	density mm-2			Average
Ipsilateral	2945.15	2588.74	2468.49
contralateral	2926.46	2606.82	2475.46
Loss of NeuN+ cell %	-0.638636	0.693446	0.281564	0.112125
SIMPLE 80 mg kg-1 N=3 mice	density mm-2			Average
Ipsilateral	1526.25	1755.4	1873.02
contralateral	2408.49	2604.24	2694.45
Loss of NeuN+ cell %	36.6304	32.5947	30.4862	33.2371
Supplementary Figure 4e
	mouse number	Percentage (%)
The total sample size	14
Successful induction of occlusion	14	100
Successful induction of ischemia	10	71.4286
Survival	14	100
Supplementary Figure 7c
	Total rat number	rat number (hemorrageic transformation)	Hemorrhage transformation %	HI number	PH number
Vehicle	9	9	100	1	8
Minocycline	12	12	100	5	7
Supplementary Figure 7f
	Vehicle N(animal)=3 or 6, n(brain slices)=4	PLX5622 N(animal)=3 n(brain slices)=4
	CNS macrophage density mm-2
Rat Cortex	215.125	4.45436
	250.303	7.52569
	247.515	8.45564
Rat Hippocampus	485.185	65.7492
	460.829	140.008
	530.625	173.603
Mouse Cortex	96.4506	5.45831
	108.025	6.55078
	119.599	5.66101
	106.739
	99.0226
	97.7366
Supplementary Figure 7i
	Total rat number	rat number (hemorrageic transformation)	Hemorrhage transformation %	HI number	PH number
Vehicle	6	6	100	1	5
PLX5622	6	6	100	4	2
